# Supplementary material for: Pericardial bubbles: unraveling an iatrogenic pericardial effusion
Source: Eur Heart J Case Rep. 2025 Apr 17;9(4):ytaf194. doi: 10.1093/ehjcr/ytaf194 (PMC12032396; doi:10.1093/ehjcr/ytaf194)
Supplement: ytaf194_Supplementary_Data [file ytaf194_supplementary_data.zip]

Archive with 3 entries (3 files):
- Video 1 EHJ.mp4
- Video 2 EHJ.mp4
- Video 3 EHJ.mp4
